# Supplementary material for: Effect of inferior oblique myectomy on ocular torsion according to the absence of the trochlear nerve in unilateral congenital superior oblique palsy
Source: PLoS One. 2023 Mar 23;18(3):e0283555. doi: 10.1371/journal.pone.0283555 (PMC10035863; doi:10.1371/journal.pone.0283555)
Supplement: S1 File — (XLSX) [file pone.0283555.s001.xlsx]

## Sheet: Sheet1
Subject No.	Rt/Lt	Group	Preop_Torsion_R	Preop_Torsion_L	Postop_Torsion_R	Postop_Torsion_L
1	R	Absent	19.09	11.56	11.235	13.625
2	L	Absent	13.205	6.555	13	-0.18
3	L	Absent	6.51	9.045	6.45	8.805
4	L	Absent	9.23	1.82	8	3.975
5	R	Absent	11.545	10.3	8.555	8.23
6	L	Absent	13.945	15.285	20.3	4.56
7	L	Absent	-4.215	18.22	2.085	8.425
8	R	Absent	4.17	7.215	2.16	11.845
9	L	Absent	3.345	12.43	5.13	7.385
10	L	Absent	8.67	22.605	7.025	17.005
11	R	Absent	9.09	7.675	0.425	6.3
12	R	Absent	9.89	12.78	7.34	13.04
13	L	Absent	-1.59	13.48	-2.835	10.61
14	L	Absent	9.375	10	11.385	5.905
15	L	Absent	15.045	5.09	12.185	6.675
16	L	Absent	6.36	14.18	7.355	6.375
17	L	Absent	7.145	19.115	5.795	10.555
18	L	Absent	1.67	10.05	2.28	6.61
19	R	Absent	7.19	14.48	3.835	12.685
20	R	Absent	7.315	9.45	2.92	10.375
21	L	Absent	5.52	7.89	7.835	0.515
22	R	Absent	7.16	7.82	1.32	7.73
23	R	Present	8.215	16.695	2.09	15.645
24	R	Present	6.385	21.965	2.975	16.675
25	L	Present	17.96	-2.905	15.445	-3.835
26	R	Present	21.045	15.835	7.925	16.33
27	L	Present	11.04	10.615	7.225	9.265
28	R	Present	5.795	15.03	1.995	10.085
29	L	Present	10.345	7.22	6.46	8.13
30	R	Present	11.54	8.81	6.155	5.76
31	L	Present	10.745	14.29	11.13	6.225
32	R	Present	13.34	23.405	5.525	23.905
33	L	Present	3.94	9.645	7.795	-1.44
34	R	Present	7.31	27.505	1.65	19.305
35	R	Present	11.405	20.915	4.605	22.835
36	L	Present	11.97	5.565	12.71	5.09
37	L	Present	11.135	8.815	11.175	5.98
38	L	Present	2.24	-1.37	3.695	-2.82
39	L	Present	8.82	13.955	8.16	8.375
40	L	Present	7.545	5.28	5.88	0.37
41	R	Present	11.38	9.28	0.665	10.94
42	R	Present	11.635	20.46	3.67	18.935
43	R	Present	17.89	20.66	13.325	15.405

## Sheet: Sheet2
	Report
	Group		Age	VA	VA_F	Ref	Ref_F	Vertical	IOOA	SOUA	HeadTilt	Preop_T	Preop_NetT	Preop_Torsion	Preop_TorsionF	Postop_T	Postop_NetT	Postop_Torsion	Postop_TorsionF	Change_T	Change_NetT	Change_Torsion	Change_TorsionF
	0	Mean	28.5143	0.0238095	0.0047619	-2.36333	-2.0419	13.2381	2.14286	-1.19048	4.88286	23.4957	-4.72762	9.38571	14.1119	16.7367	-8.55286	4.09381	12.6457	-6.76095	-3.82619	-5.29429	-1.4681
		N	21	21	21	21	21	21	21	21	21	21	21	21	21	21	21	21	21	21	21	21	21
		Std. Deviation	19.7724	0.0889087	0.0218218	2.60915	2.47621	6.0984	0.727029	0.749603	2.75682	9.47783	7.86454	5.56407	6.70006	7.4528	6.86698	4.24229	5.77719	3.61678	5.65876	3.68942	2.99034
		Minimum	4	0	0	-8.75	-7.5	5	1	-2	0	0.87	-20.87	-2.91	2.24	0.88	-19.28	-3.84	3.7	-13.86	-14.94	-13.12	-8.2
		Maximum	63.3	0.4	0.1	1.38	2	25	3	0	11.94	38.55	5.71	21.05	27.51	29.43	2.04	13.33	23.91	0.27	4.8	0.91	3.86
	1	Mean	27.4	0.0545455	0.0409091	-0.863636	-0.750455	11.2727	2.20455	-1.11364	7.83045	18.9436	2.98818	10.9659	7.97864	14.7668	-2.49182	6.14	8.63045	-4.17773	-5.47909	-4.82955	0.651364
		N	22	22	22	22	22	22	22	22	22	22	22	22	22	22	22	22	22	22	22	22	22
		Std. Deviation	21.9217	0.129935	0.0796366	1.53864	1.68807	7.11927	0.908414	0.911981	3.6595	6.19542	8.26499	5.36264	4.95947	5.40908	7.33761	4.20636	4.88535	3.13662	5.23122	3.48039	2.55178
		Minimum	4.1	0	0	-5	-6	2	0.5	-3	0	11.05	-9.96	1.82	-4.22	6.73	-15.74	-0.18	-2.84	-10.04	-17.08	-10.73	-2.86
		Maximum	63.3	0.6	0.3	2	1.75	35	4	0	16.2	31.28	22.44	22.61	15.05	24.86	13.45	17.01	20.3	2.62	4.45	2.16	6.36
	Total	Mean	27.9442	0.0395349	0.0232558	-1.59605	-1.38116	12.2326	2.17442	-1.15116	6.39093	21.1667	-0.78	10.1942	10.974	15.7288	-5.45186	5.1407	10.5914	-5.4393	-4.67186	-5.05651	-0.383721
		N	43	43	43	43	43	43	43	43	43	43	43	43	43	43	43	43	43	43	43	43	43
		Std. Deviation	20.6583	0.111568	0.0610901	2.23625	2.18432	6.63625	0.815648	0.82761	3.54085	8.20172	8.87904	5.45528	6.5801	6.48624	7.66635	4.29975	5.65252	3.58543	5.44335	3.54875	2.94332
		Minimum	4	0	0	-8.75	-7.5	2	0.5	-3	0	0.87	-20.87	-2.91	-4.22	0.88	-19.28	-3.84	-2.84	-13.86	-17.08	-13.12	-8.2
		Maximum	63.3	0.6	0.3	2	2	35	4	0	16.2	38.55	22.44	22.61	27.51	29.43	13.45	17.01	23.91	2.62	4.8	2.16	6.36
		Test Statisticsa
			Age	VA	VA_F	Ref	Ref_F	Vertical	IOOA	SOUA	HeadTilt	Preop_T	Preop_NetT	Preop_Torsion	Preop_TorsionF	Postop_T	Postop_NetT	Postop_Torsion	Postop_TorsionF	Change_T	Change_NetT	Change_Torsion	Change_TorsionF
		Mann-Whitney U	210	181.5	178	150.5	152	183.5	221	215.5	103.5	147	124	203	109	187	129.5	169	149	134	184	220	149
		Wilcoxon W	463	412.5	409	381.5	383	436.5	452	446.5	334.5	400	355	434	362	440	360.5	400	402	365	437	451	380
		Z	-0.510284	-1.69815	-2.00665	-1.96187	-1.9224	-1.16072	-0.259265	-0.3946	-3.09803	-2.04098	-2.59972	-0.680301	-2.96417	-1.06913	-2.46619	-1.50638	-1.99231	-2.35685	-1.14193	-0.267261	-1.99231
		Asymp. Sig. (2-tailed)	0.609853	0.0894795	0.0447872	0.049777	0.0545555	0.245756	0.795431	0.693138	0.00194809	0.0412527	0.0093299	0.496314	0.003035	0.285013	0.0136561	0.131969	0.0463369	0.0184308	0.253481	0.789268	0.0463369
		Exact Sig. (2-tailed)	0.617564	0.116955	0.0753871	0.0497937	0.0547223	0.251193	0.831302	0.694998	0.00149734	0.0410006	0.0086732	0.507907	0.00253124	0.291003	0.012819	0.136205	0.0469266	0.0176202	0.261521	0.800678	0.0469266
		Exact Sig. (1-tailed)	0.308782	0.0621861	0.040024	0.0248989	0.0273616	0.125566	0.416674	0.354318	0.000749122	0.0205033	0.0043366	0.253954	0.00126562	0.145502	0.00640922	0.0681025	0.0234633	0.00881071	0.130761	0.400339	0.0234633
		Point Probability	0.0042313	0.012349	0.0347316	0.000722563	0.000780708	0.00257391	0.0202193	0.0122863	2.99525e-05	0.000622619	0.000320029	0.00767739	0.000107295	0.00275961	0.000233507	0.00317859	0.00135727	0.000295709	0.00510574	0.00926726	0.00135727
		a. Grouping Variable: Group

## Sheet: Sheet3
	Crosstab							Chi-Square Tests
				Group		Total			Value	df	Asymptotic Significance (2-sided)	Exact Sig. (2-sided)	Exact Sig. (1-sided)	Point Probability
				0	1			Pearson Chi-Square	.660a	1	0.416433	0.536507	0.308829
	Sex	1	Count	14	12	26		Continuity Correctionb	0.250635	1	0.616628
			% within Sex	0.538462	0.461538	1		Likelihood Ratio	0.662935	1	0.415526	0.536507	0.308829
			% within Group	0.666667	0.545455	0.604651		Fisher's Exact Test				0.536507	0.308829
		2	Count	7	10	17		Linear-by-Linear Association	.645c	1	0.421905	0.536507	0.308829	0.178531
			% within Sex	0.411765	0.588235	1		N of Valid Cases	43
			% within Group	0.333333	0.454545	0.395349		a. 0 cells (0.0%) have expected count less than 5. The minimum expected count is 8.30.
	Total		Count	21	22	43		b. Computed only for a 2x2 table
			% within Sex	0.488372	0.511628	1		c. The standardized statistic is .803.
			% within Group	1	1	1
								Chi-Square Tests
	Crosstab								Value	df	Asymptotic Significance (2-sided)	Exact Sig. (2-sided)	Exact Sig. (1-sided)	Point Probability
				Group		Total		Pearson Chi-Square	1.118a	1	0.290414	0.364044	0.226855
				0	1			Continuity Correctionb	0.562575	1	0.453225
	Side	1	Count	11	8	19		Likelihood Ratio	1.1222	1	0.289445	0.364044	0.226855
			% within Side	0.578947	0.421053	1		Fisher's Exact Test				0.364044	0.226855
			% within Group	0.52381	0.363636	0.44186		Linear-by-Linear Association	1.092c	1	0.296093	0.364044	0.226855	0.140902
		2	Count	10	14	24		N of Valid Cases	43
			% within Side	0.416667	0.583333	1		a. 0 cells (0.0%) have expected count less than 5. The minimum expected count is 9.28.
			% within Group	0.47619	0.636364	0.55814		b. Computed only for a 2x2 table
	Total		Count	21	22	43		c. The standardized statistic is 1.045.
			% within Side	0.488372	0.511628	1
			% within Group	1	1	1		Chi-Square Tests
									Value	df	Asymptotic Significance (2-sided)	Exact Sig. (2-sided)	Exact Sig. (1-sided)	Point Probability
	Crosstab							Pearson Chi-Square	.887a	1	0.346255	0.41206	0.30911
				Group		Total		Continuity Correctionb	0.251655	1	0.615912
				0	1			Likelihood Ratio	0.899849	1	0.342822	0.41206	0.30911
	Horizontal	0	Count	17	20	37		Fisher's Exact Test				0.41206	0.30911
			% within Horizontal	0.459459	0.540541	1		Linear-by-Linear Association	.867c	1	0.351925	0.41206	0.30911	0.226777
			% within Group	0.809524	0.909091	0.860465		N of Valid Cases	43
		1	Count	4	2	6		a. 2 cells (50.0%) have expected count less than 5. The minimum expected count is 2.93.
			% within Horizontal	0.666667	0.333333	1		b. Computed only for a 2x2 table
			% within Group	0.190476	0.0909091	0.139535		c. The standardized statistic is -.931.
	Total		Count	21	22	43
			% within Horizontal	0.488372	0.511628	1
			% within Group	1	1	1

## Sheet: Sheet4
	Test Statisticsa
		Change_Torsion	Change_TorsionF
	Mann-Whitney U	214	156
	Wilcoxon W	565	507
	Z	-0.173881	-1.61461
	Asymp. Sig. (2-tailed)	0.861959	0.106396
	Exact Sig. (2-tailed)	0.873146	0.10971
	Exact Sig. (1-tailed)	0.436573	0.0548548
	Point Probability	0.00965773	0.00275242
	a. Grouping Variable: Sex
	Correlations
				Group	Sex	Age	VA	VA_F	Ref	Ref_F	Vertical	IOOA	SOUA	HeadTilt	Preop_T	Preop_NetT	Preop_Torsion	Preop_TorsionF	Postop_T	Postop_NetT	Postop_Torsion	Postop_TorsionF	Change_T	Change_NetT	Change_Torsion	Change_TorsionF
	Spearman's rho	Group	Correlation Coefficient	1	0.123924	-0.0787385	0.26203	.310*	.303*	0.296633	-0.179103	0.0400055	0.0608881	.478**	-.315*	.401**	0.104973	-.457**	-0.16497	.381*	0.23244	-.307*	.364*	-0.176204	0.0412393	.307*
			Sig. (2-tailed)		0.428513	0.615746	0.089618	0.0433292	0.0484763	0.0534144	0.250486	0.798951	0.698116	0.00118661	0.0396911	0.00767653	0.502907	0.00204504	0.290436	0.0118242	0.133634	0.0449266	0.0165213	0.258362	0.792884	0.0449266
			N	43	43	43	43	43	43	43	43	43	43	43	43	43	43	43	43	43	43	43	43	43	43	43
		Sex	Correlation Coefficient	0.123924	1	0.0460001	-0.0811797	0.0119457	0.217225	0.272559	-0.0925187	-0.118612	0.26105	0.155245	-0.113075	.341*	0.218476	-.318*	-0.0919968	.333*	0.260638	-0.295134	0.201235	-0.114987	0.0268304	0.249139
			Sig. (2-tailed)	0.428513		0.769591	0.604807	0.939397	0.161742	0.0770158	0.555139	0.44872	0.090868	0.320197	0.470323	0.0251794	0.159281	0.0376164	0.557383	0.0288678	0.0913977	0.0546894	0.19567	0.4628	0.864393	0.10716
			N	43	43	43	43	43	43	43	43	43	43	43	43	43	43	43	43	43	43	43	43	43	43	43
		Age	Correlation Coefficient	-0.0787385	0.0460001	1	-0.267894	-.405**	-0.188609	-0.208252	.497**	-.308*	0.107293	-.472**	.372*	0.150123	.407**	0.141288	0.293962	0.0922444	0.272079	0.12037	-0.2992	-0.195809	-0.274571	-0.00188786
			Sig. (2-tailed)	0.615746	0.769591		0.0824154	0.00712711	0.225799	0.180212	0.000690402	0.0444013	0.49346	0.00138766	0.014036	0.336616	0.00670863	0.366139	0.0557033	0.556318	0.0775585	0.441975	0.0512864	0.20825	0.0747744	0.990414
			N	43	43	43	43	43	43	43	43	43	43	43	43	43	43	43	43	43	43	43	43	43	43	43
		VA	Correlation Coefficient	0.26203	-0.0811797	-0.267894	1	.839**	0.135707	0.121727	-0.0715731	-0.0727528	0.0757949	.455**	-0.174478	-0.130707	-0.293184	-0.0389136	-0.0428615	-0.0144465	-0.0633278	-0.0130067	0.210301	0.0735627	0.18444	0.000639675
			Sig. (2-tailed)	0.089618	0.604807	0.0824154		2.09597e-12	0.385563	0.436809	0.648324	0.642913	0.629046	0.00215217	0.26313	0.40347	0.0563844	0.804329	0.784926	0.926741	0.686627	0.934026	0.175866	0.63921	0.236412	0.996752
			N	43	43	43	43	43	43	43	43	43	43	43	43	43	43	43	43	43	43	43	43	43	43	43
		VA_F	Correlation Coefficient	.310*	0.0119457	-.405**	.839**	1	0.255637	0.22626	-0.206499	0.0920946	-0.00597938	.413**	-0.228448	-0.176845	-.338*	-0.0356513	-0.106727	-0.0792477	-0.157901	0.0137663	0.221623	0.0509472	0.180727	0.00800095
			Sig. (2-tailed)	0.0433292	0.939397	0.00712711	2.09597e-12		0.0980165	0.144576	0.183988	0.556962	0.969644	0.00597427	0.140629	0.256608	0.0267863	0.820451	0.495757	0.613457	0.311883	0.930182	0.153209	0.745598	0.246143	0.959389
			N	43	43	43	43	43	43	43	43	43	43	43	43	43	43	43	43	43	43	43	43	43	43	43
		Ref	Correlation Coefficient	.303*	0.217225	-0.188609	0.135707	0.255637	1	.893**	-0.264855	.362*	0.23518	0.0274949	-0.126449	.327*	0.167759	-0.290227	-0.0387807	0.292624	0.205704	-0.215474	0.178824	-0.143296	-0.0154505	0.178211
			Sig. (2-tailed)	0.0484763	0.161742	0.225799	0.385563	0.0980165		7.81449e-16	0.0860902	0.0170921	0.128985	0.861067	0.419091	0.0324781	0.282241	0.0590354	0.804985	0.0568792	0.18572	0.165233	0.251237	0.359295	0.921665	0.252891
			N	43	43	43	43	43	43	43	43	43	43	43	43	43	43	43	43	43	43	43	43	43	43	43
		Ref_F	Correlation Coefficient	0.296633	0.272559	-0.208252	0.121727	0.22626	.893**	1	-0.297576	.324*	0.181179	0.0603139	-0.163314	.316*	0.176958	-0.290846	-0.0740784	0.299705	0.215904	-0.221197	0.244007	-0.151927	-0.0188301	0.224979
			Sig. (2-tailed)	0.0534144	0.0770158	0.180212	0.436809	0.144576	7.81449e-16		0.052624	0.0342348	0.244946	0.70083	0.295371	0.0388703	0.256298	0.0584726	0.636856	0.0508751	0.164371	0.15402	0.11483	0.330775	0.904602	0.146925
			N	43	43	43	43	43	43	43	43	43	43	43	43	43	43	43	43	43	43	43	43	43	43	43
		Vertical	Correlation Coefficient	-0.179103	-0.0925187	.497**	-0.0715731	-0.206499	-0.264855	-0.297576	1	-0.0899082	0.00755921	-.422**	.318*	-.335*	-0.0994055	.475**	.405**	-.329*	-0.0656881	.484**	-0.116155	0.129554	0.0385775	-0.151045
			Sig. (2-tailed)	0.250486	0.555139	0.000690402	0.648324	0.183988	0.0860902	0.052624		0.566402	0.961629	0.00479778	0.0376447	0.0279249	0.525943	0.00127756	0.00707434	0.0311507	0.675577	0.00101493	0.458239	0.407668	0.805987	0.333623
			N	43	43	43	43	43	43	43	43	43	43	43	43	43	43	43	43	43	43	43	43	43	43	43
		IOOA	Correlation Coefficient	0.0400055	-0.118612	-.308*	-0.0727528	0.0920946	.362*	.324*	-0.0899082	1	-0.177332	-0.0381535	-0.0359363	-0.0507601	-0.0467315	0.0228823	-0.0168407	-0.0660309	-0.0629264	0.0364184	0.142174	0.0326315	0.0735619	0.0344846
			Sig. (2-tailed)	0.798951	0.44872	0.0444013	0.642913	0.556962	0.0170921	0.0342348	0.566402		0.255279	0.808079	0.81904	0.746501	0.76603	0.8842	0.914642	0.673978	0.688512	0.816654	0.363109	0.835441	0.639213	0.826235
			N	43	43	43	43	43	43	43	43	43	43	43	43	43	43	43	43	43	43	43	43	43	43	43
		SOUA	Correlation Coefficient	0.0608881	0.26105	0.107293	0.0757949	-0.00597938	0.23518	0.181179	0.00755921	-0.177332	1	-0.00541984	-0.147279	0.275797	0.139402	-.349*	-0.0650776	.302*	0.221445	-0.288139	0.145025	-0.015744	0.0983408	0.152535
			Sig. (2-tailed)	0.698116	0.090868	0.49346	0.629046	0.969644	0.128985	0.244946	0.961629	0.255279		0.972484	0.345952	0.0734329	0.372636	0.0218446	0.678429	0.0492644	0.153548	0.0609667	0.353467	0.920182	0.530407	0.328819
			N	43	43	43	43	43	43	43	43	43	43	43	43	43	43	43	43	43	43	43	43	43	43	43
		HeadTilt	Correlation Coefficient	.478**	0.155245	-.472**	.455**	.413**	0.0274949	0.0603139	-.422**	-0.0381535	-0.00541984	1	-.333*	0.0524806	-0.18085	-0.253492	-0.26246	0.0561072	-0.0963528	-0.184626	.337*	-0.0704523	0.115457	0.25976
			Sig. (2-tailed)	0.00118661	0.320197	0.00138766	0.00215217	0.00597427	0.861067	0.70083	0.00479778	0.808079	0.972484		0.0290628	0.738208	0.245817	0.100965	0.0890736	0.720822	0.538791	0.235931	0.0272535	0.653481	0.460961	0.0925339
			N	43	43	43	43	43	43	43	43	43	43	43	43	43	43	43	43	43	43	43	43	43	43	43
		Preop_T	Correlation Coefficient	-.315*	-0.113075	.372*	-0.174478	-0.228448	-0.126449	-0.163314	.318*	-0.0359363	-0.147279	-.333*	1	-0.164005	.546**	.723**	.859**	-0.245186	.342*	.650**	-.613**	-0.0892513	-.392**	-0.26564
			Sig. (2-tailed)	0.0396911	0.470323	0.014036	0.26313	0.140629	0.419091	0.295371	0.0376447	0.81904	0.345952	0.0290628		0.293305	0.000153892	4.34185e-08	1.68688e-13	0.113032	0.0247612	2.40381e-06	1.23528e-05	0.569253	0.00924755	0.0851291
			N	43	43	43	43	43	43	43	43	43	43	43	43	43	43	43	43	43	43	43	43	43	43	43
		Preop_NetT	Correlation Coefficient	.401**	.341*	0.150123	-0.130707	-0.176845	.327*	.316*	-.335*	-0.0507601	0.275797	0.0524806	-0.164005	1	.678**	-.741**	-0.27675	.715**	.506**	-.643**	-0.0644845	-.498**	-.391**	.399**
			Sig. (2-tailed)	0.00767653	0.0251794	0.336616	0.40347	0.256608	0.0324781	0.0388703	0.0279249	0.746501	0.0734329	0.738208	0.293305		5.9663e-07	1.32958e-08	0.0724044	7.05182e-08	0.000538657	3.36917e-06	0.681204	0.000683526	0.00944336	0.00807053
			N	43	43	43	43	43	43	43	43	43	43	43	43	43	43	43	43	43	43	43	43	43	43	43
		Preop_Torsion	Correlation Coefficient	0.104973	0.218476	.407**	-0.293184	-.338*	0.167759	0.176958	-0.0994055	-0.0467315	0.139402	-0.18085	.546**	.678**	1	-0.0966475	.390**	.399**	.680**	-0.0492298	-.421**	-.524**	-.613**	0.216853
			Sig. (2-tailed)	0.502907	0.159281	0.00670863	0.0563844	0.0267863	0.282241	0.256298	0.525943	0.76603	0.372636	0.245817	0.000153892	5.9663e-07		0.537544	0.0097717	0.00797684	5.37739e-07	0.753901	0.00499007	0.00030897	1.25336e-05	0.162479
			N	43	43	43	43	43	43	43	43	43	43	43	43	43	43	43	43	43	43	43	43	43	43	43
		Preop_TorsionF	Correlation Coefficient	-.457**	-.318*	0.141288	-0.0389136	-0.0356513	-0.290227	-0.290846	.475**	0.0228823	-.349*	-0.253492	.723**	-.741**	-0.0966475	1	.739**	-.643**	-0.100272	.895**	-.310*	0.265026	0.0161583	-.408**
			Sig. (2-tailed)	0.00204504	0.0376164	0.366139	0.804329	0.820451	0.0590354	0.0584726	0.00127756	0.8842	0.0218446	0.100965	4.34185e-08	1.32958e-08	0.537544		1.48383e-08	3.29546e-06	0.522324	5.92052e-16	0.0432014	0.0858802	0.918089	0.00653893
			N	43	43	43	43	43	43	43	43	43	43	43	43	43	43	43	43	43	43	43	43	43	43	43
		Postop_T	Correlation Coefficient	-0.16497	-0.0919968	0.293962	-0.0428615	-0.106727	-0.0387807	-0.0740784	.405**	-0.0168407	-0.0650776	-0.26246	.859**	-0.27675	.390**	.739**	1	-0.236587	.428**	.751**	-0.181084	0.022578	-0.094767	-0.101488
			Sig. (2-tailed)	0.290436	0.557383	0.0557033	0.784926	0.495757	0.804985	0.636856	0.00707434	0.914642	0.678429	0.0890736	1.68688e-13	0.0724044	0.0097717	1.48383e-08		0.126645	0.00415871	6.50584e-09	0.245198	0.88573	0.545524	0.517267
			N	43	43	43	43	43	43	43	43	43	43	43	43	43	43	43	43	43	43	43	43	43	43	43
		Postop_NetT	Correlation Coefficient	.381*	.333*	0.0922444	-0.0144465	-0.0792477	0.292624	0.299705	-.329*	-0.0660309	.302*	0.0561072	-0.245186	.715**	.399**	-.643**	-0.236587	1	.734**	-.778**	0.197463	0.151093	0.211802	-0.0817005
			Sig. (2-tailed)	0.0118242	0.0288678	0.556318	0.926741	0.613457	0.0568792	0.0508751	0.0311507	0.673978	0.0492644	0.720822	0.113032	7.05182e-08	0.00797684	3.29546e-06	0.126645		2.07973e-08	8.48488e-10	0.204357	0.333467	0.172731	0.602485
			N	43	43	43	43	43	43	43	43	43	43	43	43	43	43	43	43	43	43	43	43	43	43	43
		Postop_Torsion	Correlation Coefficient	0.23244	0.260638	0.272079	-0.0633278	-0.157901	0.205704	0.215904	-0.0656881	-0.0629264	0.221445	-0.0963528	.342*	.506**	.680**	-0.100272	.428**	.734**	1	-0.199185	0.0613886	0.105255	0.106765	-0.0992147
			Sig. (2-tailed)	0.133634	0.0913977	0.0775585	0.686627	0.311883	0.18572	0.164371	0.675577	0.688512	0.153548	0.538791	0.0247612	0.000538657	5.37739e-07	0.522324	0.00415871	2.07973e-08		0.200359	0.695753	0.501752	0.4956	0.526741
			N	43	43	43	43	43	43	43	43	43	43	43	43	43	43	43	43	43	43	43	43	43	43	43
		Postop_TorsionF	Correlation Coefficient	-.307*	-0.295134	0.12037	-0.0130067	0.0137663	-0.215474	-0.221197	.484**	0.0364184	-0.288139	-0.184626	.650**	-.643**	-0.0492298	.895**	.751**	-.778**	-0.199185	1	-0.198059	-0.0395651	-0.143008	-0.0299003
			Sig. (2-tailed)	0.0449266	0.0546894	0.441975	0.934026	0.930182	0.165233	0.15402	0.00101493	0.816654	0.0609667	0.235931	2.40381e-06	3.36917e-06	0.753901	5.92052e-16	6.50584e-09	8.48488e-10	0.200359		0.202966	0.801119	0.360271	0.849047
			N	43	43	43	43	43	43	43	43	43	43	43	43	43	43	43	43	43	43	43	43	43	43	43
		Change_T	Correlation Coefficient	.364*	0.201235	-0.2992	0.210301	0.221623	0.178824	0.244007	-0.116155	0.142174	0.145025	.337*	-.613**	-0.0644845	-.421**	-.310*	-0.181084	0.197463	0.0613886	-0.198059	1	0.241477	.682**	.362*
			Sig. (2-tailed)	0.0165213	0.19567	0.0512864	0.175866	0.153209	0.251237	0.11483	0.458239	0.363109	0.353467	0.0272535	1.23528e-05	0.681204	0.00499007	0.0432014	0.245198	0.204357	0.695753	0.202966		0.118761	4.68199e-07	0.0171898
			N	43	43	43	43	43	43	43	43	43	43	43	43	43	43	43	43	43	43	43	43	43	43	43
		Change_NetT	Correlation Coefficient	-0.176204	-0.114987	-0.195809	0.0735627	0.0509472	-0.143296	-0.151927	0.129554	0.0326315	-0.015744	-0.0704523	-0.0892513	-.498**	-.524**	0.265026	0.022578	0.151093	0.105255	-0.0395651	0.241477	1	.848**	-.785**
			Sig. (2-tailed)	0.258362	0.4628	0.20825	0.63921	0.745598	0.359295	0.330775	0.407668	0.835441	0.920182	0.653481	0.569253	0.000683526	0.00030897	0.0858802	0.88573	0.333467	0.501752	0.801119	0.118761		6.83849e-13	4.76612e-10
			N	43	43	43	43	43	43	43	43	43	43	43	43	43	43	43	43	43	43	43	43	43	43	43
		Change_Torsion	Correlation Coefficient	0.0412393	0.0268304	-0.274571	0.18444	0.180727	-0.0154505	-0.0188301	0.0385775	0.0735619	0.0983408	0.115457	-.392**	-.391**	-.613**	0.0161583	-0.094767	0.211802	0.106765	-0.143008	.682**	.848**	1	-.386*
			Sig. (2-tailed)	0.792884	0.864393	0.0747744	0.236412	0.246143	0.921665	0.904602	0.805987	0.639213	0.530407	0.460961	0.00924755	0.00944336	1.25336e-05	0.918089	0.545524	0.172731	0.4956	0.360271	4.68199e-07	6.83849e-13		0.0106086
			N	43	43	43	43	43	43	43	43	43	43	43	43	43	43	43	43	43	43	43	43	43	43	43
		Change_TorsionF	Correlation Coefficient	.307*	0.249139	-0.00188786	0.000639675	0.00800095	0.178211	0.224979	-0.151045	0.0344846	0.152535	0.25976	-0.26564	.399**	0.216853	-.408**	-0.101488	-0.0817005	-0.0992147	-0.0299003	.362*	-.785**	-.386*	1
			Sig. (2-tailed)	0.0449266	0.10716	0.990414	0.996752	0.959389	0.252891	0.146925	0.333623	0.826235	0.328819	0.0925339	0.0851291	0.00807053	0.162479	0.00653893	0.517267	0.602485	0.526741	0.849047	0.0171898	4.76612e-10	0.0106086
			N	43	43	43	43	43	43	43	43	43	43	43	43	43	43	43	43	43	43	43	43	43	43	43
	*. Correlation is significant at the 0.05 level (2-tailed).
	**. Correlation is significant at the 0.01 level (2-tailed).
		Correlations
				Group	Sex	Age	VA	VA_F	Ref	Ref_F	Vertical	IOOA	SOUA	HeadTilt	Preop_T	Preop_NetT	Preop_Torsion	Preop_TorsionF	Postop_T	Postop_NetT	Postop_Torsion	Postop_TorsionF	Change_T	Change_NetT	Change_Torsion	Change_TorsionF
		Group	Pearson Correlation	1	0.123924	-0.0272813	0.139338	0.299272	.339*	0.299035	-0.14979	0.0382527	0.0469594	.421**	-0.280716	.440**	0.146506	-.471**	-0.153604	.400**	0.240694	-.359*	.364*	-0.153583	0.0662364	.364*
			Sig. (2-tailed)		0.428513	0.862136	0.372857	0.0512276	0.0260736	0.0514203	0.3377	0.807589	0.764921	0.0049297	0.0682441	0.00318925	0.348518	0.00141731	0.325402	0.00789049	0.119997	0.0179743	0.0162883	0.325468	0.67302	0.0163499
			N	43	43	43	43	43	43	43	43	43	43	43	43	43	43	43	43	43	43	43	43	43	43	43
		Sex	Pearson Correlation	0.123924	1	0.0909731	-0.160513	-0.0751178	0.247561	0.277616	-0.122952	-0.115953	0.265746	0.114775	-0.154416	.379*	0.191875	-.352*	-0.109224	.364*	0.241865	-.309*	0.155684	-0.105201	-0.00188921	0.192185
			Sig. (2-tailed)	0.428513		0.561795	0.303844	0.632122	0.109476	0.0714797	0.432174	0.459024	0.0849998	0.46363	0.32282	0.0123217	0.217717	0.0207587	0.485667	0.0165163	0.118151	0.043583	0.318811	0.501973	0.990407	0.216959
			N	43	43	43	43	43	43	43	43	43	43	43	43	43	43	43	43	43	43	43	43	43	43	43
		Age	Pearson Correlation	-0.0272813	0.0909731	1	-0.169265	-.311*	-0.210794	-0.196677	.372*	-.360*	0.133952	-.466**	.354*	0.204334	.432**	0.0827787	0.28932	0.0960487	.304*	0.101007	-0.286053	-0.198121	-0.296516	0.0087397
			Sig. (2-tailed)	0.862136	0.561795		0.277881	0.0422369	0.174833	0.206201	0.0140882	0.0175804	0.391795	0.00164066	0.0199032	0.188732	0.00378559	0.597688	0.0598684	0.540079	0.0474997	0.519264	0.0629465	0.202822	0.0535131	0.955643
			N	43	43	43	43	43	43	43	43	43	43	43	43	43	43	43	43	43	43	43	43	43	43	43
		VA	Pearson Correlation	0.139338	-0.160513	-0.169265	1	.561**	0.236219	0.20253	-0.00628202	0.118652	0.0146921	0.202835	-0.106694	-0.173293	-0.221187	0.0503766	0.033559	-0.0172544	0.00996695	0.0310202	.305*	0.258252	.352*	-0.0529059
			Sig. (2-tailed)	0.372857	0.303844	0.277881		9.24984e-05	0.127253	0.19275	0.968109	0.448566	0.9255	0.192065	0.49589	0.266437	0.154041	0.748354	0.830831	0.912553	0.949421	0.843462	0.0466132	0.0945109	0.0205137	0.736162
			N	43	43	43	43	43	43	43	43	43	43	43	43	43	43	43	43	43	43	43	43	43	43	43
		VA_F	Pearson Correlation	0.299272	-0.0751178	-.311*	.561**	1	0.258472	0.210752	-0.154609	0.131682	0.0711867	0.272653	-0.223521	-0.132343	-0.275785	-0.049988	-0.088139	-0.0812467	-0.138929	0.00452348	.352*	0.101519	0.25573	0.120595
			Sig. (2-tailed)	0.0512276	0.632122	0.0422369	9.24984e-05		0.0942198	0.174919	0.322207	0.399941	0.6501	0.0769095	0.149631	0.397559	0.0734461	0.750232	0.574095	0.604508	0.374275	0.977033	0.020618	0.517137	0.0978894	0.441117
			N	43	43	43	43	43	43	43	43	43	43	43	43	43	43	43	43	43	43	43	43	43	43	43
		Ref	Pearson Correlation	.339*	0.247561	-0.210794	0.236219	0.258472	1	.943**	-0.163117	.403**	0.194654	0.130318	-0.123798	.310*	0.159141	-0.286386	-0.0357701	.308*	0.247244	-0.229157	0.218647	-0.0725895	0.0548076	0.200414
			Sig. (2-tailed)	0.0260736	0.109476	0.174833	0.127253	0.0942198		2.84178e-21	0.295963	0.00741101	0.210998	0.404882	0.428989	0.0429631	0.308049	0.0626268	0.819863	0.0448058	0.109945	0.139366	0.158947	0.643661	0.727037	0.197538
			N	43	43	43	43	43	43	43	43	43	43	43	43	43	43	43	43	43	43	43	43	43	43	43
		Ref_F	Pearson Correlation	0.299035	0.277616	-0.196677	0.20253	0.210752	.943**	1	-0.164249	.330*	0.176519	0.104753	-0.119446	0.269225	0.129105	-0.256103	-0.0282116	0.26912	0.21867	-0.198687	0.222443	-0.060021	0.066382	0.1911
			Sig. (2-tailed)	0.0514203	0.0714797	0.206201	0.19275	0.174919	2.84178e-21		0.292577	0.0304693	0.257498	0.503804	0.445515	0.0808461	0.409306	0.0973837	0.857482	0.0809683	0.1589	0.201508	0.151656	0.702216	0.672342	0.219615
			N	43	43	43	43	43	43	43	43	43	43	43	43	43	43	43	43	43	43	43	43	43	43	43
		Vertical	Pearson Correlation	-0.14979	-0.122952	.372*	-0.00628202	-0.154609	-0.163117	-0.164249	1	-0.0120709	-0.0281279	-.393**	0.238041	-.373*	-0.124762	.400**	0.261973	-.340*	-0.10521	.381*	-0.0705334	0.13057	0.0646284	-0.163893
			Sig. (2-tailed)	0.3377	0.432174	0.0140882	0.968109	0.322207	0.295963	0.292577		0.938763	0.857901	0.0091581	0.124261	0.0136777	0.425374	0.00782524	0.0896903	0.0259138	0.501939	0.0117952	0.653107	0.403968	0.68053	0.293639
			N	43	43	43	43	43	43	43	43	43	43	43	43	43	43	43	43	43	43	43	43	43	43	43
		IOOA	Pearson Correlation	0.0382527	-0.115953	-.360*	0.118652	0.131682	.403**	.330*	-0.0120709	1	-0.189276	-0.00941451	-0.042498	-0.0873356	-0.103093	0.0324748	0.012573	-0.0571571	-0.0415162	0.0459851	0.119638	0.0619601	0.108035	0.0158971
			Sig. (2-tailed)	0.807589	0.459024	0.0175804	0.448566	0.399941	0.00741101	0.0304693	0.938763		0.224131	0.952222	0.786708	0.577604	0.510625	0.83622	0.936221	0.715815	0.791524	0.769664	0.444777	0.693059	0.490459	0.919408
			N	43	43	43	43	43	43	43	43	43	43	43	43	43	43	43	43	43	43	43	43	43	43	43
		SOUA	Pearson Correlation	0.0469594	0.265746	0.133952	0.0146921	0.0711867	0.194654	0.176519	-0.0281279	-0.189276	1	-0.0608875	-0.141013	0.246296	0.0943565	-0.254083	-0.110829	.318*	0.199552	-0.279093	0.1222	0.0455999	0.0968168	0.0319212
			Sig. (2-tailed)	0.764921	0.0849998	0.391795	0.9255	0.6501	0.210998	0.257498	0.857901	0.224131		0.698119	0.367082	0.111358	0.547274	0.100146	0.479239	0.0378731	0.199514	0.0699235	0.435017	0.771542	0.536829	0.838975
			N	43	43	43	43	43	43	43	43	43	43	43	43	43	43	43	43	43	43	43	43	43	43	43
		HeadTilt	Pearson Correlation	.421**	0.114775	-.466**	0.202835	0.272653	0.130318	0.104753	-.393**	-0.00941451	-0.0608875	1	-0.293986	0.0457812	-0.183714	-0.214047	-0.222304	-0.0139515	-0.180132	-0.118238	0.270375	-0.0941846	0.0641856	0.251946
			Sig. (2-tailed)	0.0049297	0.46363	0.00164066	0.192065	0.0769095	0.404882	0.503804	0.0091581	0.952222	0.698119		0.0556824	0.770658	0.238292	0.168119	0.151919	0.929245	0.247729	0.450161	0.0795082	0.548007	0.682604	0.103134
			N	43	43	43	43	43	43	43	43	43	43	43	43	43	43	43	43	43	43	43	43	43	43	43
		Preop_T	Pearson Correlation	-0.280716	-0.154416	.354*	-0.106694	-0.223521	-0.123798	-0.119446	0.238041	-0.042498	-0.141013	-0.293986	1	-0.185864	.601**	.749**	.907**	-0.295295	.421**	.721**	-.647**	-0.112774	-.413**	-0.289957
			Sig. (2-tailed)	0.0682441	0.32282	0.0199032	0.49589	0.149631	0.428989	0.445515	0.124261	0.786708	0.367082	0.0556824		0.232749	2.05841e-05	7.75449e-09	5.55755e-17	0.0545511	0.00492975	5.03689e-08	2.76799e-06	0.471514	0.00586612	0.0592829
			N	43	43	43	43	43	43	43	43	43	43	43	43	43	43	43	43	43	43	43	43	43	43	43
		Preop_NetT	Pearson Correlation	.440**	.379*	0.204334	-0.173293	-0.132343	.310*	0.269225	-.373*	-0.0873356	0.246296	0.0457812	-0.185864	1	.674**	-.790**	-0.214592	.793**	.545**	-.661**	0.0368216	-.514**	-.376*	.498**
			Sig. (2-tailed)	0.00318925	0.0123217	0.188732	0.266437	0.397559	0.0429631	0.0808461	0.0136777	0.577604	0.111358	0.770658	0.232749		7.28252e-07	2.88423e-10	0.167012	2.28612e-10	0.000156044	1.40043e-06	0.814659	0.000420868	0.0130404	0.000679974
			N	43	43	43	43	43	43	43	43	43	43	43	43	43	43	43	43	43	43	43	43	43	43	43
		Preop_Torsion	Pearson Correlation	0.146506	0.191875	.432**	-0.221187	-0.275785	0.159141	0.129105	-0.124762	-0.103093	0.0943565	-0.183714	.601**	.674**	1	-0.0802339	.507**	.423**	.760**	0.00403629	-.456**	-.503**	-.617**	0.187152
			Sig. (2-tailed)	0.348518	0.217717	0.00378559	0.154041	0.0734461	0.308049	0.409306	0.425374	0.510625	0.547274	0.238292	2.05841e-05	7.28252e-07		0.609035	0.000516915	0.00467926	3.33938e-09	0.979506	0.00209498	0.000584006	1.07331e-05	0.22947
			N	43	43	43	43	43	43	43	43	43	43	43	43	43	43	43	43	43	43	43	43	43	43	43
		Preop_TorsionF	Pearson Correlation	-.471**	-.352*	0.0827787	0.0503766	-0.049988	-0.286386	-0.256103	.400**	0.0324748	-0.254083	-0.214047	.749**	-.790**	-0.0802339	1	.710**	-.719**	-0.105476	.895**	-.428**	0.276459	-0.00429916	-.517**
			Sig. (2-tailed)	0.00141731	0.0207587	0.597688	0.748354	0.750232	0.0626268	0.0973837	0.00782524	0.83622	0.100146	0.168119	7.75449e-09	2.88423e-10	0.609035		9.68789e-08	5.54162e-08	0.500849	5.54586e-16	0.00418417	0.0727176	0.978172	0.000390585
			N	43	43	43	43	43	43	43	43	43	43	43	43	43	43	43	43	43	43	43	43	43	43	43
		Postop_T	Pearson Correlation	-0.153604	-0.109224	0.28932	0.033559	-0.088139	-0.0357701	-0.0282116	0.261973	0.012573	-0.110829	-0.222304	.907**	-0.214592	.507**	.710**	1	-0.270715	.513**	.758**	-0.265352	-0.0313297	-0.158115	-0.132746
			Sig. (2-tailed)	0.325402	0.485667	0.0598684	0.830831	0.574095	0.819863	0.857482	0.0896903	0.936221	0.479239	0.151919	5.55755e-17	0.167012	0.000516915	9.68789e-08		0.0791154	0.000433485	4.09881e-09	0.0854798	0.84192	0.311221	0.396109
			N	43	43	43	43	43	43	43	43	43	43	43	43	43	43	43	43	43	43	43	43	43	43	43
		Postop_NetT	Pearson Correlation	.400**	.364*	0.0960487	-0.0172544	-0.0812467	.308*	0.26912	-.340*	-0.0571571	.318*	-0.0139515	-0.295295	.793**	.423**	-.719**	-0.270715	1	.687**	-.834**	0.185642	0.114641	0.181944	0.00699952
			Sig. (2-tailed)	0.00789049	0.0165163	0.540079	0.912553	0.604508	0.0448058	0.0809683	0.0259138	0.715815	0.0378731	0.929245	0.0545511	2.28612e-10	0.00467926	5.54162e-08	0.0791154		3.56426e-07	4.01292e-12	0.233316	0.464156	0.242924	0.964468
			N	43	43	43	43	43	43	43	43	43	43	43	43	43	43	43	43	43	43	43	43	43	43	43
		Postop_Torsion	Pearson Correlation	0.240694	0.241865	.304*	0.00996695	-0.138929	0.247244	0.21867	-0.10521	-0.0415162	0.199552	-0.180132	.421**	.545**	.760**	-0.105476	.513**	.687**	1	-0.171585	-0.0348328	0.0784679	0.0427688	-0.0939034
			Sig. (2-tailed)	0.119997	0.118151	0.0474997	0.949421	0.374275	0.109945	0.1589	0.501939	0.791524	0.199514	0.247729	0.00492975	0.000156044	3.33938e-09	0.500849	0.000433485	3.56426e-07		0.271251	0.824508	0.616963	0.785381	0.549208
			N	43	43	43	43	43	43	43	43	43	43	43	43	43	43	43	43	43	43	43	43	43	43	43
		Postop_TorsionF	Pearson Correlation	-.359*	-.309*	0.101007	0.0310202	0.00452348	-0.229157	-0.198687	.381*	0.0459851	-0.279093	-0.118238	.721**	-.661**	0.00403629	.895**	.758**	-.834**	-0.171585	1	-0.278126	-0.0956606	-0.214052	-0.0809564
			Sig. (2-tailed)	0.0179743	0.043583	0.519264	0.843462	0.977033	0.139366	0.201508	0.0117952	0.769664	0.0699235	0.450161	5.03689e-08	1.40043e-06	0.979506	5.54586e-16	4.09881e-09	4.01292e-12	0.271251		0.0709385	0.541725	0.168108	0.605804
			N	43	43	43	43	43	43	43	43	43	43	43	43	43	43	43	43	43	43	43	43	43	43	43
		Change_T	Pearson Correlation	.364*	0.155684	-0.286053	.305*	.352*	0.218647	0.222443	-0.0705334	0.119638	0.1222	0.270375	-.647**	0.0368216	-.456**	-.428**	-0.265352	0.185642	-0.0348328	-0.278126	1	0.201358	.660**	.423**
			Sig. (2-tailed)	0.0162883	0.318811	0.0629465	0.0466132	0.020618	0.158947	0.151656	0.653107	0.444777	0.435017	0.0795082	2.76799e-06	0.814659	0.00209498	0.00418417	0.0854798	0.233316	0.824508	0.0709385		0.19539	1.49679e-06	0.00469093
			N	43	43	43	43	43	43	43	43	43	43	43	43	43	43	43	43	43	43	43	43	43	43	43
		Change_NetT	Pearson Correlation	-0.153583	-0.105201	-0.198121	0.258252	0.101519	-0.0725895	-0.060021	0.13057	0.0619601	0.0455999	-0.0941846	-0.112774	-.514**	-.503**	0.276459	-0.0313297	0.114641	0.0784679	-0.0956606	0.201358	1	.869**	-.802**
			Sig. (2-tailed)	0.325468	0.501973	0.202822	0.0945109	0.517137	0.643661	0.702216	0.403968	0.693059	0.771542	0.548007	0.471514	0.000420868	0.000584006	0.0727176	0.84192	0.464156	0.616963	0.541725	0.19539		4.21026e-14	9.93523e-11
			N	43	43	43	43	43	43	43	43	43	43	43	43	43	43	43	43	43	43	43	43	43	43	43
		Change_Torsion	Pearson Correlation	0.0662364	-0.00188921	-0.296516	.352*	0.25573	0.0548076	0.066382	0.0646284	0.108035	0.0968168	0.0641856	-.413**	-.376*	-.617**	-0.00429916	-0.158115	0.181944	0.0427688	-0.214052	.660**	.869**	1	-.402**
			Sig. (2-tailed)	0.67302	0.990407	0.0535131	0.0205137	0.0978894	0.727037	0.672342	0.68053	0.490459	0.536829	0.682604	0.00586612	0.0130404	1.07331e-05	0.978172	0.311221	0.242924	0.785381	0.168108	1.49679e-06	4.21026e-14		0.00757936
			N	43	43	43	43	43	43	43	43	43	43	43	43	43	43	43	43	43	43	43	43	43	43	43
		Change_TorsionF	Pearson Correlation	.364*	0.192185	0.0087397	-0.0529059	0.120595	0.200414	0.1911	-0.163893	0.0158971	0.0319212	0.251946	-0.289957	.498**	0.187152	-.517**	-0.132746	0.00699952	-0.0939034	-0.0809564	.423**	-.802**	-.402**	1
			Sig. (2-tailed)	0.0163499	0.216959	0.955643	0.736162	0.441117	0.197538	0.219615	0.293639	0.919408	0.838975	0.103134	0.0592829	0.000679974	0.22947	0.000390585	0.396109	0.964468	0.549208	0.605804	0.00469093	9.93523e-11	0.00757936
			N	43	43	43	43	43	43	43	43	43	43	43	43	43	43	43	43	43	43	43	43	43	43	43
		*. Correlation is significant at the 0.05 level (2-tailed).
		**. Correlation is significant at the 0.01 level (2-tailed).

## Sheet: Sum
	Coefficientsa								Coefficientsa
	Model		Unstandardized Coefficients		Standardized Coefficients	t	Sig.		Model		Unstandardized Coefficients		Standardized Coefficients	t	Sig.
			B	Std. Error	Beta						B	Std. Error	Beta
	1	(Constant)	-6.76095	0.737441		-9.16813	1.76153e-11		1	(Constant)	0.546754	1.18002		0.463345	0.645567
		Group	2.58323	1.03098	0.364404	2.5056	0.0162883			Preop_T	-0.282805	0.0520617	-0.646919	-5.43211	2.76799e-06
	a. Dependent Variable: Change_T								a. Dependent Variable: Change_T
	Coefficientsa								Excluded Variablesa
	Model		Unstandardized Coefficients		Standardized Coefficients	t	Sig.		Model		Beta In	t	Sig.	Partial Correlation	Collinearity Statistics
			B	Std. Error	Beta										Tolerance
	1	(Constant)	-4.05195	0.898867		-4.50784	5.37502e-05		1	Group	.198b	1.63136	0.110663	0.249766	0.921199
		Age	-0.0496472	0.0259728	-0.286053	-1.91151	0.0629465			Age	-.065b	-0.508081	0.614187	-0.0800767	0.874758
	a. Dependent Variable: Change_T									HeadTilt	.088b	0.700081	0.487929	0.11002	0.913572
									a. Dependent Variable: Change_T
	Coefficientsa								b. Predictors in the Model: (Constant), Preop_T
	Model		Unstandardized Coefficients		Standardized Coefficients	t	Sig.
			B	Std. Error	Beta
	1	(Constant)	-7.01371	1.6531		-4.24276	0.000122883
		Sex	1.12833	1.11807	0.155684	1.00917	0.318811
	a. Dependent Variable: Change_T
	Coefficientsa
	Model		Unstandardized Coefficients		Standardized Coefficients	t	Sig.
			B	Std. Error	Beta
	1	(Constant)	-4.97315	1.16823		-4.25698	0.000117595
		Vertical	-0.0381078	0.0841674	-0.0705334	-0.452762	0.653107
	a. Dependent Variable: Change_T
	Coefficientsa
	Model		Unstandardized Coefficients		Standardized Coefficients	t	Sig.
			B	Std. Error	Beta
	1	(Constant)	-6.58284	1.5806		-4.16476	0.000156287
		IOOA	0.525905	0.681579	0.119638	0.771598	0.444777
	a. Dependent Variable: Change_T
	Coefficientsa
	Model		Unstandardized Coefficients		Standardized Coefficients	t	Sig.
			B	Std. Error	Beta
	1	(Constant)	-4.82987	0.948287		-5.09326	8.3047e-06
		SOUA	0.529402	0.671517	0.1222	0.788367	0.435017
	a. Dependent Variable: Change_T
	Coefficientsa
	Model		Unstandardized Coefficients		Standardized Coefficients	t	Sig.
			B	Std. Error	Beta
	1	(Constant)	-7.18901	1.10934		-6.48044	8.97098e-08
		HeadTilt	0.273779	0.15225	0.270375	1.79822	0.0795082
	a. Dependent Variable: Change_T
	Coefficientsa
	Model		Unstandardized Coefficients		Standardized Coefficients	t	Sig.
			B	Std. Error	Beta
	1	(Constant)	0.546754	1.18002		0.463345	0.645567
		Preop_T	-0.282805	0.0520617	-0.646919	-5.43211	2.76799e-06
	a. Dependent Variable: Change_T
	Coefficientsa
	Model		Unstandardized Coefficients		Standardized Coefficients	t	Sig.
			B	Std. Error	Beta
	1	(Constant)	-2.38117	1.0532		-2.26088	0.0291395
		Preop_Torsion	-0.299988	0.091328	-0.456436	-3.28473	0.00209498
	a. Dependent Variable: Change_T
	Coefficientsa
	Model		Unstandardized Coefficients		Standardized Coefficients	t	Sig.
			B	Std. Error	Beta
	1	(Constant)	-2.87933	0.981005		-2.93508	0.00544287
		Preop_TorsionF	-0.233277	0.0769047	-0.428117	-3.03332	0.00418417
	a. Dependent Variable: Change_T

## Sheet: Par
	Coefficientsa								Coefficientsa
	Model		Unstandardized Coefficients		Standardized Coefficients	t	Sig.		Model		Unstandardized Coefficients		Standardized Coefficients	t	Sig.
			B	Std. Error	Beta						B	Std. Error	Beta
	1	(Constant)	-5.29429	0.782067		-6.7696	3.48841e-08		1	(Constant)	-0.968182	0.922455		-1.04957	0.300063
		Group	0.46474	1.09337	0.0662364	0.425053	0.67302			Preop_Torsion	-0.401045	0.0799902	-0.616502	-5.01368	1.07331e-05
	a. Dependent Variable: Change_Torsion								a. Dependent Variable: Change_Torsion
	Coefficientsa								Excluded Variablesa
	Model		Unstandardized Coefficients		Standardized Coefficients	t	Sig.		Model		Beta In	t	Sig.	Partial Correlation	Collinearity Statistics
			B	Std. Error	Beta										Tolerance
	1	(Constant)	-3.63313	0.886713		-4.0973	0.000192201		1	Age	-.037b	-0.267147	0.790728	-0.042202	0.81306
		Age	-0.0509366	0.0256216	-0.296516	-1.98803	0.0535131		a. Dependent Variable: Change_Torsion
	a. Dependent Variable: Change_Torsion								b. Predictors in the Model: (Constant), Preop_Torsion
	Coefficientsa
	Model		Unstandardized Coefficients		Standardized Coefficients	t	Sig.
			B	Std. Error	Beta
	1	(Constant)	-5.0376	1.65638		-3.04133	0.00409467
		Sex	-0.013552	1.12029	-0.00188921	-0.0120969	0.990407
	a. Dependent Variable: Change_Torsion
	Coefficientsa
	Model		Unstandardized Coefficients		Standardized Coefficients	t	Sig.
			B	Std. Error	Beta
	1	(Constant)	-5.47927	1.15675		-4.7368	2.60443e-05
		Vertical	0.0345602	0.0833397	0.0646284	0.414691	0.68053
	a. Dependent Variable: Change_Torsion
	Coefficientsa
	Model		Unstandardized Coefficients		Standardized Coefficients	t	Sig.
			B	Std. Error	Beta
	1	(Constant)	-6.07858	1.56653		-3.88029	0.000370964
		IOOA	0.470042	0.67551	0.108035	0.695833	0.490459
	a. Dependent Variable: Change_Torsion
	Coefficientsa
	Model		Unstandardized Coefficients		Standardized Coefficients	t	Sig.
			B	Std. Error	Beta
	1	(Constant)	-4.57861	0.94123		-4.8645	1.73258e-05
		SOUA	0.415146	0.666519	0.0968168	0.622856	0.536829
	a. Dependent Variable: Change_Torsion
	Coefficientsa
	Model		Unstandardized Coefficients		Standardized Coefficients	t	Sig.
			B	Std. Error	Beta
	1	(Constant)	-5.46763	1.13812		-4.80411	2.1015e-05
		HeadTilt	0.0643288	0.1562	0.0641856	0.411837	0.682604
	a. Dependent Variable: Change_Torsion
	Coefficientsa
	Model		Unstandardized Coefficients		Standardized Coefficients	t	Sig.
			B	Std. Error	Beta
	1	(Constant)	-1.27069	1.39463		-0.911127	0.367555
		Preop_T	-0.178857	0.0615304	-0.413367	-2.90681	0.00586612
	a. Dependent Variable: Change_Torsion
	Coefficientsa
	Model		Unstandardized Coefficients		Standardized Coefficients	t	Sig.
			B	Std. Error	Beta
	1	(Constant)	-0.968182	0.922455		-1.04957	0.300063
		Preop_Torsion	-0.401045	0.0799902	-0.616502	-5.01368	1.07331e-05
	a. Dependent Variable: Change_Torsion
	Coefficientsa
	Model		Unstandardized Coefficients		Standardized Coefficients	t	Sig.
			B	Std. Error	Beta
	1	(Constant)	-5.03107	1.0744		-4.68268	3.09333e-05
		Preop_TorsionF	-0.00231861	0.0842262	-0.00429916	-0.0275283	0.978172
	a. Dependent Variable: Change_Torsion

## Sheet: Non-par
	Coefficientsa								Coefficientsa
	Model		Unstandardized Coefficients		Standardized Coefficients	t	Sig.		Model		Unstandardized Coefficients		Standardized Coefficients	t	Sig.
			B	Std. Error	Beta						B	Std. Error	Beta
	1	(Constant)	-1.4681	0.605421		-2.42492	0.0198036		1	(Constant)	2.15203	0.763002		2.82048	0.00735662
		Group	2.11946	0.846409	0.364209	2.50406	0.0163499			Preop_TorsionF	-0.23107	0.0598146	-0.516581	-3.8631	0.000390585
	a. Dependent Variable: Change_TorsionF								a. Dependent Variable: Change_TorsionF
	Coefficientsa								Excluded Variablesa
	Model		Unstandardized Coefficients		Standardized Coefficients	t	Sig.		Model		Beta In	t	Sig.	Partial Correlation	Collinearity Statistics
			B	Std. Error	Beta										Tolerance
	1	(Constant)	-0.418517	0.770037		-0.543503	0.589727		1	Group	.155b	1.02388	0.312045	0.159809	0.777749
		Age	0.0012452	0.0222502	0.0087397	0.0559635	0.955643		a. Dependent Variable: Change_TorsionF
	a. Dependent Variable: Change_TorsionF								b. Predictors in the Model: (Constant), Preop_TorsionF
	Coefficientsa
	Model		Unstandardized Coefficients		Standardized Coefficients	t	Sig.
			B	Std. Error	Beta
	1	(Constant)	-1.97919	1.34819		-1.46804	0.149725
		Sex	1.14342	0.911844	0.192185	1.25396	0.216959
	a. Dependent Variable: Change_TorsionF
	Coefficientsa
	Model		Unstandardized Coefficients		Standardized Coefficients	t	Sig.
			B	Std. Error	Beta
	1	(Constant)	0.505463	0.948408		0.53296	0.596938
		Vertical	-0.07269	0.0683297	-0.163893	-1.06381	0.293639
	a. Dependent Variable: Change_TorsionF
	Coefficientsa
	Model		Unstandardized Coefficients		Standardized Coefficients	t	Sig.
			B	Std. Error	Beta
	1	(Constant)	-0.508458	1.30675		-0.3891	0.699216
		IOOA	0.0573658	0.563491	0.0158971	0.101804	0.919408
	a. Dependent Variable: Change_TorsionF
	Coefficientsa
	Model		Unstandardized Coefficients		Standardized Coefficients	t	Sig.
			B	Std. Error	Beta
	1	(Constant)	-0.253036	0.783936		-0.322776	0.748505
		SOUA	0.113525	0.555134	0.0319212	0.2045	0.838975
	a. Dependent Variable: Change_TorsionF
	Coefficientsa
	Model		Unstandardized Coefficients		Standardized Coefficients	t	Sig.
			B	Std. Error	Beta
	1	(Constant)	-1.72217	0.915384		-1.88136	0.0670367
		HeadTilt	0.209429	0.125631	0.251946	1.66702	0.103134
	a. Dependent Variable: Change_TorsionF
	Coefficientsa
	Model		Unstandardized Coefficients		Standardized Coefficients	t	Sig.
			B	Std. Error	Beta
	1	(Constant)	1.8188	1.21574		1.49605	0.142301
		Preop_T	-0.104056	0.0536377	-0.289957	-1.93997	0.0592829
	a. Dependent Variable: Change_TorsionF
	Coefficientsa
	Model		Unstandardized Coefficients		Standardized Coefficients	t	Sig.
			B	Std. Error	Beta
	1	(Constant)	-1.41308	0.95454		-1.48037	0.146417
		Preop_Torsion	0.100975	0.0827725	0.187152	1.21991	0.22947
	a. Dependent Variable: Change_TorsionF
	Coefficientsa
	Model		Unstandardized Coefficients		Standardized Coefficients	t	Sig.
			B	Std. Error	Beta
	1	(Constant)	2.15203	0.763002		2.82048	0.00735662
		Preop_TorsionF	-0.23107	0.0598146	-0.516581	-3.8631	0.000390585
	a. Dependent Variable: Change_TorsionF
